# Supplementary material for: Prostate-Specific Membrane Antigen (PSMA) PET/CT in the Detection and Diagnosis of Hepatocellular Carcinoma (HCC): A Systematic Review and Meta-Analysis
Source: Cancers (Basel). 2024 Nov 19;16(22):3865. doi: 10.3390/cancers16223865 (PMC11592426; doi:10.3390/cancers16223865)
Supplement: Supplementary file 1 [file cancers-16-03865-s001.zip]

Archive with 2 entries (2 files):
- .DS_Store
- Final search strategies.pdf
